# Supplementary material for: Conserved Structure and Evolution of DPF Domain of PHF10—The Specific Subunit of PBAF Chromatin Remodeling Complex
Source: Int J Mol Sci. 2021 Oct 15;22(20):11134. doi: 10.3390/ijms222011134 (PMC8538644; doi:10.3390/ijms222011134)
Supplement: Supplementary file 1 [file ijms-22-11134-s001.zip]

Archive with 2 entries (2 files):
- PHF10-DPF_model.pse
- __MACOSX/._PHF10-DPF_model.pse
